# Supplementary material for: The Patient, Investigator, Nurse, Carer Questionnaire (PINC-Q): a cross-sectional, retrospective, non-interventional study exploring the impact of less frequent medication administration with paliperidone palmitate 3-monthly as maintenance treatment for schizophrenia
Source: BMC Psychiatry. 2021 Jun 9;21:300. doi: 10.1186/s12888-021-03305-z (PMC8191017; doi:10.1186/s12888-021-03305-z)
Supplement: Supplementary file 1 — Additional file 1. Details of Independent Ethics Committees involved in the PINC-Q study. Excel table containing details of Independent Ethics Committees involved in the PINC-Q study. [file 12888_2021_3305_MOESM1_ESM.xlsx]

## Sheet: List of Investigators - 1 - Lis
Title: List of Investigators - 1 - List of Investigators and IRBs/IECs
Created Date: 17-May-2021
Applied Filters:
Protocol ID: (R092670SCH4066)
Protocol ID	Country Name	Site ID	Principal Investigator / Site	IRB/IEC	Contact	Role	FD Required
R092670SCH4066	Belgium	L80-BE10001	John Strul C.U.P. La Clairière Rue Des Ardoisieres 100 Bertrix 6880	Central IRB/IEC - Institution Details: Comité d'Ethique du C.H.U. Brugmann Place Arthur Van Gehuchten 4 Site Victor Horta Bruxelles 1020	John Strul	Registry Contact	No
R092670SCH4066	Belgium	L80-BE10002	Geertje Steegen CHU BRUGMANN Place A. Van Gehuchten 4 Bruxelles 1020	Central IRB/IEC - Institution Details: Comité d'Ethique du C.H.U. Brugmann Place Arthur Van Gehuchten 4 Site Victor Horta Bruxelles 1020	Geertje Steegen	Registry Contact	No
R092670SCH4066	Belgium	L80-BE10003	Jozef Megens AZ Sint-Blasius Kroonveldlaan 50 Dendermonde 9200	Central IRB/IEC - Institution Details: Comité d'Ethique du C.H.U. Brugmann Place Arthur Van Gehuchten 4 Site Victor Horta Bruxelles 1020	Jozef Megens	Registry Contact	No
R092670SCH4066	Belgium	L80-BE10013	Hans Hellebuyck AZ Sint-Jan Brugge-Oostende AV Kairostraat 84 Oostende 8400	Central IRB/IEC - Institution Details: Comité d'Ethique du C.H.U. Brugmann Place Arthur Van Gehuchten 4 Site Victor Horta Bruxelles 1020	Hans Hellebuyck	Registry Contact	No
R092670SCH4066	Belgium	L80-BE10017	John Strul Residence du Fort ASBL Rue des Fusillés 5 Louveigné 4141	Central IRB/IEC - Institution Details: Comité d'Ethique du C.H.U. Brugmann Place Arthur Van Gehuchten 4 Site Victor Horta Bruxelles 1020	John Strul	Registry Contact	No
R092670SCH4066	Germany	L80-DE10004	Elif Cindik-herbrueggen NPZR - Neuropsychatrisches Zentrum Riem Hanns-Schwindt-Strasse 17 Muenchen Bayern 81829	Central IRB/IEC - Institution Details: Ethik-Kommission der Ärztekammer Westfalen-Lippe und der Medizinischen Fakultät der Westfälischen Wilhelms-Universität Münster Gartenstr. 210-214 Münster Nordrhein-Westfalen 48147	Elif Cindik-Herbrueggen	Registry Contact	No
R092670SCH4066	Germany	L80-DE10004	Elif Cindik-herbrueggen NPZR - Neuropsychatrisches Zentrum Riem Hanns-Schwindt-Strasse 17 Muenchen Bayern 81829	Local IRB/IEC - Institution Details: Ethik-Kommission der Ärztekammer Westfalen-Lippe und der Medizinischen Fakultät der Westfälischen Wilhelms-Universität Münster Gartenstr. 210-214 Münster Nordrhein-Westfalen 48147	Elif Cindik-Herbrueggen	Registry Contact	No
R092670SCH4066	Germany	L80-DE10006	Göran Hajak Sozialstiftung Bamberg Neurologische Klinik St.-Getreu-Str. 18 Bamberg 96049	Central IRB/IEC - Institution Details: Ethik-Kommission der Ärztekammer Westfalen-Lippe und der Medizinischen Fakultät der Westfälischen Wilhelms-Universität Münster Gartenstr. 210-214 Münster Nordrhein-Westfalen 48147	Göran Hajak	Registry Contact	No
R092670SCH4066	Germany	L80-DE10006	Göran Hajak Sozialstiftung Bamberg Neurologische Klinik St.-Getreu-Str. 18 Bamberg 96049	Local IRB/IEC - Institution Details: Ethik-Kommission der Ärztekammer Westfalen-Lippe und der Medizinischen Fakultät der Westfälischen Wilhelms-Universität Münster Gartenstr. 210-214 Münster Nordrhein-Westfalen 48147	Göran Hajak	Registry Contact	No
R092670SCH4066	Germany	L80-DE10010	Karolina Leopold Vivantes Klinikum Am Urban Dieffenbachstrasse 1 Berlin 10967	Central IRB/IEC - Institution Details: Ethik-Kommission der Ärztekammer Westfalen-Lippe und der Medizinischen Fakultät der Westfälischen Wilhelms-Universität Münster Gartenstr. 210-214 Münster Nordrhein-Westfalen 48147	Karolina Leopold	Registry Contact	No
R092670SCH4066	Germany	L80-DE10010	Karolina Leopold Vivantes Klinikum Am Urban Dieffenbachstrasse 1 Berlin 10967	Local IRB/IEC - Institution Details: Charite - Universtitätsmedizin Berlin EK Chariteplatz 1 Berlin 10117	Karolina Leopold	Registry Contact	No
R092670SCH4066	Germany	L80-DE10017	Rebekk Lencer Universitätsklinikum Münster Albert-Schweitzer-Campus 1 Münster 48149	Central IRB/IEC - Institution Details: Ethik-Kommission der Ärztekammer Westfalen-Lippe und der Medizinischen Fakultät der Westfälischen Wilhelms-Universität Münster Gartenstr. 210-214 Münster Nordrhein-Westfalen 48147	Rebekk Lencer	Registry Contact	No
R092670SCH4066	Germany	L80-DE10017	Rebekk Lencer Universitätsklinikum Münster Albert-Schweitzer-Campus 1 Münster 48149	Local IRB/IEC - Institution Details: Ethik-Kommission der Ärztekammer Westfalen-Lippe und der Medizinischen Fakultät der Westfälischen Wilhelms-Universität Münster Gartenstr. 210-214 Münster Nordrhein-Westfalen 48147	Rebekk Lencer	Registry Contact	No
R092670SCH4066	Germany	L80-DE10018	Christian Deckert Klinische Forschung Hamburg Hoheluftchaussee 18 Hamburg 20253	Local IRB/IEC - Institution Details: Ethik-Kommission der Ärztekammer Hamburg Weidestrasse 122 b Hamburg 22083	Christian Deckert	Registry Contact	No
R092670SCH4066	Germany	L80-DE10018	Christian Deckert Klinische Forschung Hamburg Hoheluftchaussee 18 Hamburg 20253	Region IRB/IEC - Institution Details: Ethik-Kommission der Ärztekammer Westfalen-Lippe und der Medizinischen Fakultät der Westfälischen Wilhelms-Universität Münster Gartenstr. 210-214 Münster Nordrhein-Westfalen 48147	Christian Deckert	Registry Contact	No
R092670SCH4066	Germany	L80-DE10020	Peter Zwanzger Kbo-Inn-Salzach-Klinikum GmbH Gabersee 7 Wasserburg a. Inn 83512	Central IRB/IEC - Institution Details: Ethik-Kommission der Ärztekammer Westfalen-Lippe und der Medizinischen Fakultät der Westfälischen Wilhelms-Universität Münster Gartenstr. 210-214 Münster Nordrhein-Westfalen 48147	Peter Zwanzger	Registry Contact	No
R092670SCH4066	Germany	L80-DE10020	Peter Zwanzger Kbo-Inn-Salzach-Klinikum GmbH Gabersee 7 Wasserburg a. Inn 83512	Local IRB/IEC - Institution Details: Ethik-Kommission der Ärztekammer Westfalen-Lippe und der Medizinischen Fakultät der Westfälischen Wilhelms-Universität Münster Gartenstr. 210-214 Münster Nordrhein-Westfalen 48147	Peter Zwanzger	Registry Contact	No
R092670SCH4066	Spain	L80-ES10001	Evaristo Nieto CENTRE HOSP. DE MANRESA Calle Dr. Joan Soler 1-3 Manresa 8243	Central IRB/IEC - Institution Details: CEIC EUSKADI C/ Donostia San Sebastian 1 DIRECCION DE FARMACIA DEL DEPARTEMENTO DE SANIDAD Vitoria 01010	Evaristo Nieto	Registry Contact	No
R092670SCH4066	Spain	L80-ES10001	Evaristo Nieto CENTRE HOSP. DE MANRESA Calle Dr. Joan Soler 1-3 Manresa 8243	Local IRB/IEC - Institution Details: CEIC Fundació Unió Catalana dHospitals Bruc 72-74 1a Barcelona 08009	Evaristo Nieto	Registry Contact	No
R092670SCH4066	Spain	L80-ES10002	María Rosario Gutierrez Labrador CSM MIRAFLORES Avenida de España 50 Alcobendas 28100	Central IRB/IEC - Institution Details: CEIC EUSKADI C/ Donostia San Sebastian 1 DIRECCION DE FARMACIA DEL DEPARTEMENTO DE SANIDAD Vitoria 01010	María Rosario Gutierrez Labrador	Registry Contact	No
R092670SCH4066	Spain	L80-ES10002	María Rosario Gutierrez Labrador CSM MIRAFLORES Avenida de España 50 Alcobendas 28100	Local IRB/IEC - Institution Details: CEIC Área 5 - Hospital Universitario La Paz Pase de la Castellana 261 Madrid 28046	María Rosario Gutierrez Labrador	Registry Contact	No
R092670SCH4066	Spain	L80-ES10004	Alfonso Pérez Poza HOSP. UNIV. MIGUEL SERVET Paseo Isabel La Católica 1-3 Zaragoza 50009	Central IRB/IEC - Institution Details: CEIC EUSKADI C/ Donostia San Sebastian 1 DIRECCION DE FARMACIA DEL DEPARTEMENTO DE SANIDAD Vitoria 01010	Alfonso Pérez Poza	Registry Contact	No
R092670SCH4066	Spain	L80-ES10004	Alfonso Pérez Poza HOSP. UNIV. MIGUEL SERVET Paseo Isabel La Católica 1-3 Zaragoza 50009	Local IRB/IEC - Institution Details: Comité Ético de Investigación Clínica de Aragón (CEICA) IRB-EC Avda. San Juan Bosco 13 Zaragoza 50009	Alfonso Pérez Poza	Registry Contact	No
R092670SCH4066	Spain	L80-ES10005	Ana De Santiago HOSP. UNIV. MARQUES DE VALDECILLA Av. Valdecilla 25 Santander 39008	Central IRB/IEC - Institution Details: CEIC EUSKADI C/ Donostia San Sebastian 1 DIRECCION DE FARMACIA DEL DEPARTEMENTO DE SANIDAD Vitoria 01010	Ana De Santiago	Registry Contact	No
R092670SCH4066	Spain	L80-ES10005	Ana De Santiago HOSP. UNIV. MARQUES DE VALDECILLA Av. Valdecilla 25 Santander 39008	Local IRB/IEC - Institution Details: Comité Etico de Investigacion Clínica de Cantabria IDIVAL Instituto de Investigación Marqués de Valdecilla Edificio IFIMAV 3ª Planta Avda Cardenal Herrera Oria s/n Santander 39011	Ana De Santiago	Registry Contact	No
R092670SCH4066	Spain	L80-ES10006	Ignacio García Cabeza HOSP. GRAL. UNIV. GREGORIO MARAÑON Calle Ibiza Madrid 28009	Central IRB/IEC - Institution Details: CEIC EUSKADI C/ Donostia San Sebastian 1 DIRECCION DE FARMACIA DEL DEPARTEMENTO DE SANIDAD Vitoria 01010	Ignacio García Cabeza	Registry Contact	No
R092670SCH4066	Spain	L80-ES10006	Ignacio García Cabeza HOSP. GRAL. UNIV. GREGORIO MARAÑON Calle Ibiza Madrid 28009	Local IRB/IEC - Institution Details: CEIC Area 1 - Hospital General Universitario Gregorio Marañón C/ Doctor Esquerdo 46 Madrid 28007	Ignacio García Cabeza	Registry Contact	No
R092670SCH4066	Spain	L80-ES10007	Sergio Arques Egea HOSP. CLINICO UNIV. DE VALENCIA Carrer de la Flora 7 Valencia 46010	Central IRB/IEC - Institution Details: CEIC EUSKADI C/ Donostia San Sebastian 1 DIRECCION DE FARMACIA DEL DEPARTEMENTO DE SANIDAD Vitoria 01010	Sergio Arques Egea	Registry Contact	No
R092670SCH4066	Spain	L80-ES10007	Sergio Arques Egea HOSP. CLINICO UNIV. DE VALENCIA Carrer de la Flora 7 Valencia 46010	Local IRB/IEC - Institution Details: CEIC Hospital Universitario La Fe Bulevar Sur s/n Torre A planta 7ª Valencia Valencia 46026	Sergio Arques Egea	Registry Contact	No
R092670SCH4066	Spain	L80-ES10008	Samuel Romero Guillena USMC CARMONA Paseo Feria 1 Carmona 41410	Central IRB/IEC - Institution Details: CEIC EUSKADI C/ Donostia San Sebastian 1 DIRECCION DE FARMACIA DEL DEPARTEMENTO DE SANIDAD Vitoria 01010	Samuel Romero Guillena	Registry Contact	No
R092670SCH4066	Spain	L80-ES10008	Samuel Romero Guillena USMC CARMONA Paseo Feria 1 Carmona 41410	Local IRB/IEC - Institution Details: Unidad de Gestión de Ensayos Clínicos Fundación Pública Andaluza para la Gestión de la Investigación en Salud de Sevilla Hospital Universitario Virgen Macarena. 2º Planta. Avda. Dr. Fedriani 3. Sevilla Andalucía 41071	Samuel Romero Guillena	Registry Contact	No
R092670SCH4066	Spain	L80-ES10009	Demetrio Mármol USMC MAIRENA DEL ALJARAFE AV Clara Campoamor 10 Mairena Del Aljarafe 41927	Central IRB/IEC - Institution Details: CEIC EUSKADI C/ Donostia San Sebastian 1 DIRECCION DE FARMACIA DEL DEPARTEMENTO DE SANIDAD Vitoria 01010	Demetrio Mármol	Registry Contact	No
R092670SCH4066	Spain	L80-ES10009	Demetrio Mármol USMC MAIRENA DEL ALJARAFE AV Clara Campoamor 10 Mairena Del Aljarafe 41927	Local IRB/IEC - Institution Details: CEI de los hospitales universitarios virgen macarena-virgen del rocío de sevilla AVENIDA MANUEL SIUROT S/N EDIFICIO DE LABORATORIOS PLANTA 6 SEVILLA 41013	Demetrio Mármol	Registry Contact	No
R092670SCH4066	Spain	L80-ES10010	José Antonio Blanco Garrote CSM RONDILLA Avenida Santa Teresa S/N Valladolid 47010	Central IRB/IEC - Institution Details: CEIC EUSKADI C/ Donostia San Sebastian 1 DIRECCION DE FARMACIA DEL DEPARTEMENTO DE SANIDAD Vitoria 01010	José Antonio Blanco Garrote	Registry Contact	No
R092670SCH4066	Spain	L80-ES10010	José Antonio Blanco Garrote CSM RONDILLA Avenida Santa Teresa S/N Valladolid 47010	Local IRB/IEC - Institution Details: CEIC Area de Salud de Valladolid Oeste Hospital Universitario del Rio Hortega Calle Dulzaina 2 Toxicología Clínica Nivel 1 Valladolid 47012	José Antonio Blanco Garrote	Registry Contact	No
R092670SCH4066	Spain	L80-ES10011	Carmen García Mahía HOSP. ABENTE E LAGO Paseo Parrote s/n A Coruña 15006	Central IRB/IEC - Institution Details: CEIC EUSKADI C/ Donostia San Sebastian 1 DIRECCION DE FARMACIA DEL DEPARTEMENTO DE SANIDAD Vitoria 01010	Carmen García Mahía	Registry Contact	No
R092670SCH4066	Spain	L80-ES10011	Carmen García Mahía HOSP. ABENTE E LAGO Paseo Parrote s/n A Coruña 15006	Local IRB/IEC - Institution Details: Comité Autonómico de Ética de la Investigación de Galicia C/ San Lázaro s/n Santiago de Compostela 15781	Carmen García Mahía	Registry Contact	No
R092670SCH4066	Spain	L80-ES10012	Jesus Enrique Mesones Peral HOSP. UNIV. DE TORREVIEJA Av. de Holanda 51 Torrevieja 3188	Central IRB/IEC - Institution Details: CEIC EUSKADI C/ Donostia San Sebastian 1 DIRECCION DE FARMACIA DEL DEPARTEMENTO DE SANIDAD Vitoria 01010	Jesus Enrique Mesones Peral	Registry Contact	No
R092670SCH4066	Spain	L80-ES10012	Jesus Enrique Mesones Peral HOSP. UNIV. DE TORREVIEJA Av. de Holanda 51 Torrevieja 3188	Local IRB/IEC - Institution Details: CEIC Hospital Torrevieja-Elche-Vinalopo Cter San Miguel-Cv95 Partida La Ceñuela Alicante 3186	Jesus Enrique Mesones Peral	Registry Contact	No
R092670SCH4066	Spain	L80-ES10013	Javier Irastorza CSM ARGANDA DEL REY Calle Juan de la Cierva 20 Arganda 28500	Central IRB/IEC - Institution Details: CEIC EUSKADI C/ Donostia San Sebastian 1 DIRECCION DE FARMACIA DEL DEPARTEMENTO DE SANIDAD Vitoria 01010	Javier Irastorza	Registry Contact	No
R092670SCH4066	Spain	L80-ES10013	Javier Irastorza CSM ARGANDA DEL REY Calle Juan de la Cierva 20 Arganda 28500	Local IRB/IEC - Institution Details: CEIC Area 1 - Hospital General Universitario Gregorio Marañón C/ Doctor Esquerdo 46 Madrid 28007	Javier Irastorza	Registry Contact	No
R092670SCH4066	Spain	L80-ES10014	Carlos Cañete Nicolas HOSP. CLINICO UNIV. DE VALENCIA Avinguda de Blasco Ibáñez 17 Valencia 46010	Central IRB/IEC - Institution Details: CEIC EUSKADI C/ Donostia San Sebastian 1 DIRECCION DE FARMACIA DEL DEPARTEMENTO DE SANIDAD Vitoria 01010	Carlos Cañete Nicolas	Registry Contact	No
R092670SCH4066	Spain	L80-ES10014	Carlos Cañete Nicolas HOSP. CLINICO UNIV. DE VALENCIA Avinguda de Blasco Ibáñez 17 Valencia 46010	Local IRB/IEC - Institution Details: CEIC HOSPITAL CLINICO UNIVERSITARIO DE VALENCIA Avda. Blasco Ibáñez 17 Valencia 46010	Carlos Cañete Nicolas	Registry Contact	No
R092670SCH4066	Spain	L80-ES10015	Diego Jose Palao Vidal CORPORACIO SANITARI PARC TAULI Centro Salut Mental Parc Tauli. Edificio Santa Fe planta baja. C. Tauli 1. Sabadell Barcelona 8208	Central IRB/IEC - Institution Details: CEIC EUSKADI C/ Donostia San Sebastian 1 DIRECCION DE FARMACIA DEL DEPARTEMENTO DE SANIDAD Vitoria 01010	Diego Jose Palao Vidal	Registry Contact	No
R092670SCH4066	Spain	L80-ES10015	Diego Jose Palao Vidal CORPORACIO SANITARI PARC TAULI Centro Salut Mental Parc Tauli. Edificio Santa Fe planta baja. C. Tauli 1. Sabadell Barcelona 8208	Local IRB/IEC - Institution Details: CEIC Corporacio Sanitaria Parc Tauli Parc Tauli 1 Edifici Santa Fe ala izquierda planta 2ª Sabadell Cataluña 8208	Diego Jose Palao Vidal	Registry Contact	No
R092670SCH4066	Spain	L80-ES10016	Pedro Manuel Sanchez Gomez HOSP. PSIQUIATRICO ALAVA Calle Álava nº 43 Vitoria-Gasteiz 1006	Central IRB/IEC - Institution Details: CEIC EUSKADI C/ Donostia San Sebastian 1 DIRECCION DE FARMACIA DEL DEPARTEMENTO DE SANIDAD Vitoria 01010	Pedro Manuel Sanchez Gomez	Registry Contact	No
R092670SCH4066	Spain	L80-ES10016	Pedro Manuel Sanchez Gomez HOSP. PSIQUIATRICO ALAVA Calle Álava nº 43 Vitoria-Gasteiz 1006	Local IRB/IEC - Institution Details: CEIC EUSKADI C/ Donostia San Sebastian 1 DIRECCION DE FARMACIA DEL DEPARTEMENTO DE SANIDAD Vitoria 01010	Pedro Manuel Sanchez Gomez	Registry Contact	No
R092670SCH4066	France	L80-FR10001	Jérôme Attal hôpital la colombière 39 Av Charles Flahaut Hopital de la Colombiere Montpellier France 34090	Central IRB/IEC - Institution Details: CPP SUD-EST III Groupement Hospitalier Est - Bâtiment Pinel 59 Boulevard Pinel BRON 69500	Jérôme Attal	Registry Contact	No
R092670SCH4066	France	L80-FR10004	Yvon Lemarie Centre Hospitalier Guillaume Regnier 108 Avenue Du General Leclerc Rennes Cedex 7 35703	Central IRB/IEC - Institution Details: CPP SUD-EST III Groupement Hospitalier Est - Bâtiment Pinel 59 Boulevard Pinel BRON 69500	Yvon Lemarie	Registry Contact	No
R092670SCH4066	France	L80-FR10006	Mirvat Hamdan Dumont Centre Hospitalier Esquirol 15 rue du Dr Raymond Marcland Limoges 87025	Central IRB/IEC - Institution Details: CPP SUD-EST III Groupement Hospitalier Est - Bâtiment Pinel 59 Boulevard Pinel BRON 69500	Mirvat Hamdan Dumont	Registry Contact	No
R092670SCH4066	France	L80-FR10013	Jean-luc Bartoli Hôpital Sainte Musse 54 Rue Henri Sainte-Claire Deville Toulon 83100	Central IRB/IEC - Institution Details: CPP SUD-EST III Groupement Hospitalier Est - Bâtiment Pinel 59 Boulevard Pinel BRON 69500	Jean-Luc Bartoli	Registry Contact	No
R092670SCH4066	France	L80-FR10014	Patrick Carbonniere Cabinet medical 22 Residence Les Tilleuls-Passage Roger Ducos Dax 40100	Central IRB/IEC - Institution Details: CPP SUD-EST III Groupement Hospitalier Est - Bâtiment Pinel 59 Boulevard Pinel BRON 69500	Patrick Carbonniere	Registry Contact	No
R092670SCH4066	France	L80-FR10015	Mustapha Mezerai CH Montauban 100 Rue Leon Cladel Montauban 82013	Central IRB/IEC - Institution Details: CPP SUD-EST III Groupement Hospitalier Est - Bâtiment Pinel 59 Boulevard Pinel BRON 69500	Mustapha Mezerai	Registry Contact	No
R092670SCH4066	United Kingdom Of Great Britain And Northern Ireland	L80-GB10002	Sofia Pappa West London Mental Health Trust Avenue House Resource Centre 43-47 Avenue Road London W3 8NJ	Central IRB/IEC - Institution Details: Brent Research Ethics Committee London REC Centre Skipton House Ground Floor 80 London Road London SE1 6LH	Sofia Pappa	Registry Contact	No
R092670SCH4066	United Kingdom Of Great Britain And Northern Ireland	L80-GB10007	Behruz Nabavi Birmingham & Solihull MH NHS FT Mary Seacole House Lodge Road Birmingham B18 5SD	Central IRB/IEC - Institution Details: Brent Research Ethics Committee London REC Centre Skipton House Ground Floor 80 London Road London SE1 6LH	Behruz Nabavi	Registry Contact	No
R092670SCH4066	United Kingdom Of Great Britain And Northern Ireland	L80-GB10008	Debasis Das Leicester Partnership NHS Trust St Peter’s Health Centre Sparkenhoe Street Leicester LE2 0TA	Central IRB/IEC - Institution Details: Brent Research Ethics Committee London REC Centre Skipton House Ground Floor 80 London Road London SE1 6LH	Debasis Das	Registry Contact	No
R092670SCH4066	United Kingdom Of Great Britain And Northern Ireland	L80-GB10010	Vijaya Ramani Das South Staffs & Shropshire FT Foundation House Stafford ST16 3YL	Central IRB/IEC - Institution Details: Brent Research Ethics Committee London REC Centre Skipton House Ground Floor 80 London Road London SE1 6LH	Vijaya Ramani Das	Registry Contact	No
R092670SCH4066	Hungary	L80-HU10002	Erika Kulja Sántha Kálmán Szakkórház Szabadság tér 13. Nagykálló 4320	Central IRB/IEC - Institution Details: Egészségügi Tudományos Tanács Tudományos és Kutatásetikai Bizottság (ETT-TUKEB)/ Medical Research Council Scientific and Research Ethics Committee Széchenyi István tér 7-8. Budapest 1051	Erika Kulja	Registry Contact	No
R092670SCH4066	Hungary	L80-HU10005	Gabriella Steiger Toldy Ferenc Kórház-Rendelőintézet Rákóczi út 7. Cegléd 2700	Central IRB/IEC - Institution Details: Egészségügi Tudományos Tanács Tudományos és Kutatásetikai Bizottság (ETT-TUKEB)/ Medical Research Council Scientific and Research Ethics Committee Széchenyi István tér 7-8. Budapest 1051	Gabriella Steiger	Registry Contact	No
R092670SCH4066	Hungary	L80-HU10006	Ágnes Harsányi-hajdú Kemenesaljai Egyesített Kórház-Szakorvosi Rendelointézet Kossuth Lajos utca 3-5. Celldömölk 9500	Central IRB/IEC - Institution Details: Egészségügi Tudományos Tanács Tudományos és Kutatásetikai Bizottság (ETT-TUKEB)/ Medical Research Council Scientific and Research Ethics Committee Széchenyi István tér 7-8. Budapest 1051	Ágnes Harsányi-Hajdú	Registry Contact	No
R092670SCH4066	Hungary	L80-HU10007	Ágnes Kertész Tolna Megyei Balassa János Kórház Béri Balogh Ádám u. 5-7. Szekszárd 7100	Central IRB/IEC - Institution Details: Egészségügi Tudományos Tanács Tudományos és Kutatásetikai Bizottság (ETT-TUKEB)/ Medical Research Council Scientific and Research Ethics Committee Széchenyi István tér 7-8. Budapest 1051	Ágnes Kertész	Registry Contact	No
R092670SCH4066	Hungary	L80-HU10008	Ildiko Berkecz Jasz-Nagykun-Szolnok Megyei Hetenyi Geza Korhaz-Rendelointez Tószegi út 21 Szolnok 5000	Central IRB/IEC - Institution Details: Egészségügi Tudományos Tanács Tudományos és Kutatásetikai Bizottság (ETT-TUKEB)/ Medical Research Council Scientific and Research Ethics Committee Széchenyi István tér 7-8. Budapest 1051	Ildiko Berkecz	Registry Contact	No
R092670SCH4066	Ireland	L80-IE10001	Dimitrios Adamis St. Columbas Hospital Sligo Co Sligo 00000	Central IRB/IEC - Institution Details: Clinical Research Ethics Committee 6 Little Hanover St Lancaster Hall Cork	Dimitrios Adamis	Registry Contact	No
R092670SCH4066	Ireland	L80-IE10003	Martin Lawlor Carrig Mor Shankiel Co. Cork	Central IRB/IEC - Institution Details: Clinical Research Ethics Committee 6 Little Hanover St Lancaster Hall Cork	Martin Lawlor	Registry Contact	No
R092670SCH4066	Ireland	L80-IE10004	Peter Whitty Shief House Adult Mental Health Tallaght Dublin 24	Central IRB/IEC - Institution Details: Clinical Research Ethics Committee 6 Little Hanover St Lancaster Hall Cork	Peter Whitty	Registry Contact	No
R092670SCH4066	Ireland	L80-IE10005	Sinead O'brien North Lee Adult Mental Health Service St Marys Health Campus Gurranabrahar Co. Cork	Central IRB/IEC - Institution Details: Clinical Research Ethics Committee 6 Little Hanover St Lancaster Hall Cork	Sinead O'Brien	Registry Contact	No
R092670SCH4066	Ireland	L80-IE10007	Bernadette Mccabe South Meath Mental Health Services Killegland Walk Declan Street Ashbourne Primary Care Centre Unit 12 Ashbourne 9999	Central IRB/IEC - Institution Details: Clinical Research Ethics Committee 6 Little Hanover St Lancaster Hall Cork	Bernadette McCabe	Registry Contact	No
R092670SCH4066	Ireland	L80-IE10008	Colm Mcdonald National University of Ireland Galway University Road Department of Psychiatry Galway H91 TK33	Central IRB/IEC - Institution Details: Clinical Research Ethics Committee 6 Little Hanover St Lancaster Hall Cork	Colm McDonald	Registry Contact	No
R092670SCH4066	Italy	L80-IT10001	Andreas Conca Azienda Sanitaria Alto Adige Via Lorenza Bohelr 5 Bolzano 39100	Central IRB/IEC - Institution Details: Comitato Etico di Brescia P.le Spedali Civili 1 Brescia 25123	Andreas Conca	Registry Contact	No
R092670SCH4066	Italy	L80-IT10001	Andreas Conca Azienda Sanitaria Alto Adige Via Lorenza Bohelr 5 Bolzano 39100	Local IRB/IEC - Institution Details: COMITATO ETICO DEL COMPRENSORIO SANITARIO DI BOLZANO via L. Böhler 5 Bolzano 39100	Andreas Conca	Registry Contact	No
R092670SCH4066	Italy	L80-IT10002	Vassilis Martiadis Centro Salute Mentale Asl Napoli 1 Centro Via Fermarielllo Napoli 80125	Central IRB/IEC - Institution Details: Comitato Etico di Brescia P.le Spedali Civili 1 Brescia 25123	Vassilis Martiadis	Registry Contact	No
R092670SCH4066	Italy	L80-IT10002	Vassilis Martiadis Centro Salute Mentale Asl Napoli 1 Centro Via Fermarielllo Napoli 80125	Local IRB/IEC - Institution Details: Comitato Etico Campania Centro - ASL Napoli 1 Via Comunale del Principe 413/a Napoli 80145	Vassilis Martiadis	Registry Contact	No
R092670SCH4066	Italy	L80-IT10003	Maria Nacci SPDC Asltaranto Via Per Martinafranca Statte 74010	Central IRB/IEC - Institution Details: Comitato Etico di Brescia P.le Spedali Civili 1 Brescia 25123	Maria Nacci	Registry Contact	No
R092670SCH4066	Italy	L80-IT10003	Maria Nacci SPDC Asltaranto Via Per Martinafranca Statte 74010	Local IRB/IEC - Institution Details: EC ASL BR Via Napoli 8 Brindisi Italy 72011	Maria Nacci	Registry Contact	No
R092670SCH4066	Italy	L80-IT10004	Laura Simione CSM Frosinone Via Armando Fabi Snc Frosinone 3100	Central IRB/IEC - Institution Details: Comitato Etico di Brescia P.le Spedali Civili 1 Brescia 25123	Laura Simione	Registry Contact	No
R092670SCH4066	Italy	L80-IT10004	Laura Simione CSM Frosinone Via Armando Fabi Snc Frosinone 3100	Local IRB/IEC - Institution Details: Comitato Etico Lazio 2 c/o AUSL Roma C Via Primo Carnera 1 Roma 00142	Laura Simione	Registry Contact	No
R092670SCH4066	Italy	L80-IT10005	Gaetano Pinto Centro Igiene Mentale ASL Salerno Via Roma Oliveto Citra 84020	Central IRB/IEC - Institution Details: Comitato Etico di Brescia P.le Spedali Civili 1 Brescia 25123	Gaetano Pinto	Registry Contact	No
R092670SCH4066	Italy	L80-IT10005	Gaetano Pinto Centro Igiene Mentale ASL Salerno Via Roma Oliveto Citra 84020	Local IRB/IEC - Institution Details: Comitato Etico Campania Sud Piazza San Giovanni 7 Brusciano 80031	Gaetano Pinto	Registry Contact	No
R092670SCH4066	Italy	L80-IT10007	Marco Alessandrini Centro Igiene Mentale - ASL 2 Lanciano Vasto Chieti Viale Amendola 47 Chieti 66100	Central IRB/IEC - Institution Details: Comitato Etico di Brescia P.le Spedali Civili 1 Brescia 25123	Marco Alessandrini	Registry Contact	No
R092670SCH4066	Italy	L80-IT10007	Marco Alessandrini Centro Igiene Mentale - ASL 2 Lanciano Vasto Chieti Viale Amendola 47 Chieti 66100	Local IRB/IEC - Institution Details: Comitato Etico delle Province Chieti e Pescara e dell'Università degli Studi “G. D’Annunzio” Via Dei Vestini N/A N/A Chieti 66100	Marco Alessandrini	Registry Contact	No
R092670SCH4066	Italy	L80-IT10008	Sergio De Filippis Casa di Cura Villa Von Siebenthal Via della Madonnina Genzano di Roma 100045	Central IRB/IEC - Institution Details: Comitato Etico di Brescia P.le Spedali Civili 1 Brescia 25123	Sergio De Filippis	Registry Contact	No
R092670SCH4066	Italy	L80-IT10008	Sergio De Filippis Casa di Cura Villa Von Siebenthal Via della Madonnina Genzano di Roma 100045	Local IRB/IEC - Institution Details: Comitato Etico Lazio 2 c/o AUSL Roma C Via Primo Carnera 1 Roma 00142	Sergio De Filippis	Registry Contact	No
R092670SCH4066	Italy	L80-IT10009	Antonio Vita Azienda Socio Sanitaria Territoriale degli Spedali Civili di Brescia Presidio Spedali Civili P.le Spedali Civili 1 Brescia 25100	Central IRB/IEC - Institution Details: Comitato Etico di Brescia P.le Spedali Civili 1 Brescia 25123	Antonio Vita	Registry Contact	No
R092670SCH4066	Italy	L80-IT10009	Antonio Vita Azienda Socio Sanitaria Territoriale degli Spedali Civili di Brescia Presidio Spedali Civili P.le Spedali Civili 1 Brescia 25100	Local IRB/IEC - Institution Details: Comitato Etico di Brescia P.le Spedali Civili 1 Brescia 25123	Antonio Vita	Registry Contact	No
